# Supplementary material for: A toolkit for costing environmental health services in healthcare facilities
Source: J Water Sanit Hyg Dev. Author manuscript; Available in PMC 2021 Sep 2. (PMC8411608; doi:10.2166/washdev.2021.018)
Supplement: Supplemental File 2 [file NIHMS1721656-supplement-Supplemental_File_2.xlsx]

## Sheet: Summary
Meta-data
	Currency used to report costs	US dollars (USD, $)
	Currency in which data were originally collected, if different
	Conversion rate
Costs to establish*
	Capital hardware	3755
	Capital software	1760
	Total	5515
Annual operations and maintenance costs*
	Capital maintenance	2478.7
	Recurrent training	700
	Consumables	14200
	Personnel	10030
	Direct support	530
	Contracted services	240
	Total	28178.7

## Sheet: Cap hardware
Capital hardware
Instructions	Complete this spreadsheet following the instructions provided in Modules 5-7 of the accompanying toolkit. Examples are provided below.
Line item description	Number needed per facility	Unit cost	Total cost	Notes
Waste receptacles at the point of care	6	108	648			per item	1.2	75725
Bulk storage container	1	200	200			per item	0.7	2097
Waste trolley	2	116	232			per item	1.5	4194
Incinerator	1	2675	2675	Purchased in 2016 for USD 2500, adjusted for inflation at 1 USD 2016 = 1.07 USD 2020		per item	0.7	2097
						per item	12.3	34367.5
						per item	1.2	3436.8
		Total	3755

## Sheet: Cap software
Capital software
Instructions	Complete this spreadsheet following the instructions provided in Modules 5-7 of the accompanying toolkit. Examples are provided below.
Line item description	Number needed per facility	Unit cost	Total cost	Notes
Incinerator licensing	1	100	100			per item	1.2	75725
Environmental impact and site assessment for incinerator installation	1	1500	1500			per item	0.7	2097
Waste transportation truck registration and licensing	2	80	160	Two vehicles licensed		per item	1.5	4194
						per item	0.7	2097
						per item	12.3	34367.5
						per item	1.2	3436.8
		Total	1760

## Sheet: Cap maintenance
Capital maintenance
Instructions	Complete this spreadsheet following the instructions provided in Modules 5-7 of the accompanying toolkit. Examples are provided below. For maintenance activities needed less frequently than yearly, give a frequency that as a fraction (for activities needed once every five years, give the yearly frequency as 1/5).
In-house maintenance activities
Line item description	Frequency per year	Labor costs (hours * wage)	Materials costs (parts, tools, etc.)	Total annual cost					Notes
Daily maintenance (inspections, cleaning, restock fuels)	365	1.98	0	722.7
Weekly maintenance (inspections, cleaning)	52	6	0	312
Monthly maintenance (inspect and replace as needed seals, latches, hinges, etc.)	12	12	50	744					Parts costs estimated monthly costs for replacing seals, hinges, latches, etc.
						per item	12.3	34367.5
Contracted maintenance activities						per item	1.2	3436.8
Line item description	Frequency per year	Unit cost		Total annual cost					Notes
Yearly maintenance overhall	1	500		500
Major rehabilitation - replacement of incinerator lining	0.2	1000		200					Rehabilitation of brickwork needed approximately once every 5 years
			Total annual cost	2478.7

## Sheet: Recurrent training
Recurrent training
Instructions	Complete this spreadsheet following the instructions provided in Modules 5-7 of the accompanying toolkit. Examples are provided below. For recurrent training needed less frequently than yearly, give a frequency as a fraction (for activities needed once every five years, give the yearly frequency as 1/5).
In-house maintenance activities
Line item description	Frequency per year	Cost per training	Notes
Incinerator operation training	2	400	Costs includes facilitator fees, participant per diems, refreshments, and stationary. Travel and venue costs may be relevant in some cases.
Annual waste handling training for clinical staff	1	300	Costs includes facilitator fees, participant per diems, refreshments, and stationary. Travel and venue costs may be relevant in some cases.
	Total annual cost	700				per item	12.3	34367.5

## Sheet: Consumables
Consumables
Instructions	Complete this spreadsheet following the instructions provided in Modules 5-7 of the accompanying toolkit. Examples are provided below.
Item category	Annual cost (2019 USD)
Disposable waste containers (autoclave bags)	3000
Disposable waste containers (waste bags)	5400
Disposable waste containers (sharps boxes)	3100
Waste labeling materials	200
Fuel for waste transportation vehicle	2500
Total	14200

## Sheet: Personnel
Personnel
Instructions	Complete this spreadsheet following the instructions provided in Modules 5-7 of the accompanying toolkit. Examples are provided below.
Staff type	Total number of staff	Percent effort of duties	Average annual salary	Amount apportionted to EHS	Notes
Nurses	15	0.02	8500	2550
Laboratory and pharmacy technicians	2	0.02	8000	320
Clinic aides	8	0.15	4300	5160
Driver	1	1	2000	2000	Driver hired part time exclusively for waste management
			Total personnel costs	10030

## Sheet: Direct support
Direct support
Instructions	Complete this spreadsheet following the instructions provided in Modules 5-7 of the accompanying toolkit. Examples are provided below. For direct support activities needed less frequently than yearly, give a frequency as a fraction (for activities needed once every five years, give the yearly frequency as 1/5).
In-house maintenance activities
Line item description	Frequency per year	Labor costs (hours * wage)	Materials costs (parts, tools, etc.)	Total annual cost					Notes
Safety monitoring and audits	2	15	0	30
						per item	12.3	34367.5
Contracted maintenance activities						per item	1.2	3436.8
Line item description	Frequency per year	Unit cost		Total annual cost					Notes
Emissions testing for incinerators	1	100		100
Waste transportation vehicle insurance	2	200		400					Paid biannually
			Total annual cost	530

## Sheet: Contracted activities
Direct support
Instructions	Complete this spreadsheet following the instructions provided in Modules 5-7 of the accompanying toolkit. Examples are provided below. For direct support activities needed less frequently than yearly, give a frequency that as a fraction (for activities needed once every five years, give the yearly frequency as 1/5).
Line item description	Frequency per year	Unit cost	Total annual cost					Notes
Disposal of pharmaceutical products	2	120	240
								Paid biannually
		Total annual cost	240
